# Supplementary material for: Evolution of higher mesenchymal CD44 expression in the human lineage: A gene linked to cancer malignancy
Source: Evol Med Public Health. 2022 Aug 30;10(1):447–62. doi: 10.1093/emph/eoac036 (PMC9487634; doi:10.1093/emph/eoac036)
Supplement: eoac036_Supplementary_Data [file eoac036_supplementary_data.zip]

Archive with 2 entries (2 files):
- CD44Supplemental dataV2.xlsx
- CD44 Suppl Figures and table V8 with captions.pdf
