# Supplementary material for: Evolution of higher mesenchymal CD44 expression in the human lineage: A gene linked to cancer malignancy
Source: Evol Med Public Health. 2022 Aug 30;10(1):447–62. doi: 10.1093/emph/eoac036 (PMC9487634; doi:10.1093/emph/eoac036)
Supplement: eoac036_Supplementary_Data [file eoac036_supplementary_data.zip › CD44Supplemental dataV2.xlsx]

## Sheet: CD44 expression in RNA seq
TPM RNA abundance in endometrial fibrolasts based on 8639 1-1 orthologous genes
GeneID	GeneName	CowGeneID	HorseGeneID	RatGeneID	RabbitGeneID	OpossumGeneID	CatGeneID	GuineaPigGeneID	DogGeneID	SheepGeneID	Human_ESF1	Human_ESF2	Human_ESF3	Human_ESF4	Dog-esf1	Rat_ESF1	Rat_ESF2	Rabbit_ESF1	Rabbit_ESF2	Rabbit_ESF3	Opossum_ESF1	Opossum_ESF2	Opossum_ESF3	Cat_ESF1	Cat_ESF2	Cat_ESF3	GuineaPig_ESF1	GuineaPig_ESF2	GuineaPig_ESF3	Sheep_ESF1	Sheep_ESF2	Sheep_ESF3	Horse_ESF1	Horse_ESF2	Horse_ESF3	Cow_ESF1	Cow_ESF2
ENSG00000026508	CD44	ENSBTAG00000011578	ENSECAG00000010267	ENSRNOG00000006094	ENSOCUG00000000715	ENSMODG00000019822	ENSFCAG00000005887	ENSCPOG00000007792	ENSCAFG00000006889	ENSOARG00000018809	4550.82	4832.7	4562.92	4742.93	1388.28	647.45	431.61	893.181	1270.48	1442.56	134.831	130.45	134.371	497.871	538.555	392.302	269.3	358.503	264.521	553.792	603.158	612.84	719.692	699.436	1065.63	1816.78	1701.01
TPM RNA abundance in skin fibrolasts based on 8639 1-1 orthologous genes
GeneID	GeneName	CowGeneID	HorseGeneID	RatGeneID	RabbitGeneID	OpossumGeneID	CatGeneID	GuineaPigGeneID	DogGeneID	SheepGeneID	Dog_SF1	Dog_SF2	Dog_SF3	Rat_SF1	Rat_SF2	Rat_SF3	Rabbit_SF1	Rabbit_SF2	Rabbit_SF3	Opossum_SF1	Opossum_SF2	Opossum_SF3	Cat_SF1	Cat_SF2	Cat_SF3	GuineaPig_SF1	GuineaPig_SF2	GuineaPig_SF3	Sheep_SF1	Sheep_SF2	Sheep_SF3	Horse_SF1	Horse_SF2	Horse_SF3	Cow_SF1	Cow_SF2	Cow_SF3	Human_SF1	Human_SF2	Human_SF3
ENSG00000026508	CD44	ENSBTAG00000011578	ENSECAG00000010267	ENSRNOG00000006094	ENSOCUG00000000715	ENSMODG00000019822	ENSFCAG00000005887	ENSCPOG00000007792	ENSCAFG00000006889	ENSOARG00000018809	1203.74	1265.64	1268.71	1314.83	1092.21	572.7	1560.26	1410.51	1406.27	264.331	461.015	444.15	1779.34	2917.11	1068.52	471.996	493.096	513.393	337.509	342.535	343.208	1575.69	1670.48	1620.45	414.961	427.472	426.738	4228.91	5060	4549.46

## Sheet: Human CD44 isoform expression
TranscriptID	Ensembl-name	hESF_1	hESF_2	hESF_3	hESF_4	hSF_1	hSF_2	hSF_3
ENST00000263398.10	CD44-201	785.17	892.7	776.66	876.05	580.1	648.6	604.94
ENST00000278385.10	CD44-202	0.83	0	1.23	3.11	1.37	4.38	8.36
ENST00000278386.10	CD44-203	0	0.67	1.37	1.35	0	0	0
ENST00000279452.10	CD44-204	103.34	93.75	115.9	92.24	162.21	129.29	171.67
ENST00000352818.8	CD44-205	72.98	101.67	70.81	105.31	20.7	2.03	13.16
ENST00000415148.6	CD44-206	1.32	0	0	0.54	0	0.37	0
ENST00000425428.6	CD44-207	158.43	117.18	118.17	127.83	41.98	3.04	15.66
ENST00000428726.8	CD44-208	0.01	0.32	0.34	0.04	0	0.58	1.03
ENST00000433892.6	CD44-209	2.19	5.92	2.77	1.55	1.17	0.65	2.39
ENST00000434472.6	CD44-210	47.36	48.44	45.7	42.53	46.38	40.42	89.55
ENST00000442151.6	CD44-211	2.98	3.25	3.32	2.89	4	3.53	5.61
ENST00000524922.1	CD44-212	0	0	0	0	0	0	0
ENST00000525209.5	CD44-213	3.08	3.26	3.44	3.81	2.68	5.19	8.63
ENST00000525211.6	CD44-214	4.66	3.58	6.75	4.71	2.75e-08	0	0
ENST00000525241.1	CD44-215	0	3.61	5.84	1.13	3.08	0	0
ENST00000525293.5	CD44-216	0	0	0	0	0	0	0
ENST00000525348.1	CD44-217	0.072	0.98	0.77	0.47	0	0	0.68
ENST00000525469.1	CD44-218	319	363.92	330.07	333.65	381.89	470.25	421.38
ENST00000525685.6	CD44-219	0.69	1.33	3.58	2.05	1.63	1.22	1.5
ENST00000525688.5	CD44-220	16.56	16.17	11.57	14.53	7.31	1.76	9.35
ENST00000526000.6	CD44-221	3.35	3.26	2.28	0	2.87	1.58	5.24
ENST00000526025.2	CD44-222	0.29	0.17	0.32	0.17	0	0	0.2
ENST00000526553.6	CD44-223	0	0	0.5	0.28	0	0	0
ENST00000526669.6	CD44-224	1.76	2.19	1.4	0	0	0	0
ENST00000527326.1	CD44-225	1.36	1.36	1.1	5.07	3.45	235.44	10.4
ENST00000527889.6	CD44-226	2.85	0	0	0	0	0.56	0
ENST00000528086.5	CD44-227	36.25	29.87	34.64	31.53	6.34	2.95	5.14
ENST00000528455.5	CD44-228	0	0	1.8	0.37	0	0	0
ENST00000528672.1	CD44-229	0	0	0.29	0.83	0.81	0	0.81
ENST00000528922.1	CD44-230	1.83	0.93	1.61	1.31	1.68	1.64	2.74
ENST00000531110.6	CD44-231	4.43	3.28	5.06	4.28	5.2	8.6	13
ENST00000531118.5	CD44-232	13.71	12.83	14.62	9.62	10.72	15.64	15.64
ENST00000531141.1	CD44-233	0.81	0.85	1.06	0.87	0.57	0.45	0.39
ENST00000531873.5	CD44-234	0	0	0	0	0.98	0	0.69
ENST00000532339.1	CD44-235	0.26	1.01	1.31	0.71	0.88	0	2.35
ENST00000533222.5	CD44-236	0	0	0	0	0	0	0
ENST00000534082.1	CD44-237	3.87	3.33	3.26	2.55	7.43	6.98	11.26
ENST00000534296.5	CD44-238	5.19	3.47	4.88	4.26	12.16	14.94	20.93
ENST00000639002.1	CD44-239	1.41e-05	0	3.56	5.92	8.49	16.03	0.94

## Sheet: Bovine CD44 sioform expression
SerialNo.	Transcript ID	BtESF_1	BtESF_2	BtSF_1	BtSF_2	BtSF_3
1	ENSBTAT00000055025.3	0	0	0	0	0
2	ENSBTAT00000072415.1	0.85	0.04	0	0	0
3	ENSBTAT00000069059.1	15.39	11.47	0.62	0.85	0.36
4	ENSBTAT00000082456.1	7.05	9.7	0	0	0
5	ENSBTAT00000067988.1	6.14	6.03	0.57	0.45	0.69
6	ENSBTAT00000068266.1	7.3	4.84	0.55	0.56	1.07
7	ENSBTAT00000083407.1	9.31	8.33	0.29	0	0
8	ENSBTAT00000053073.2	104.03	94.05	21.55	20.86	24.34
9	ENSBTAT00000015381.5	554.04	515.62	155.92	157.82	160.11

## Sheet: Transfection experiments
species of cell	promoter	cell type	lnFold				Three-way ANOVA
Hsa	HsaP	ESF	2.09771				Summary
Hsa	HsaP	ESF	1.38631				Response	lnFold
Hsa	HsaP	ESF	1.62068				Factor #1	species of cell	Fixed
Hsa	HsaP	ESF	1.75497				Factor #2	promoter	Fixed
Hsa	HsaP	ESF	1.71019				Factor #3	cell type	Fixed
Hsa	HsaP	ESF	1.75714
Hsa	HsaP	ESF	2.02117				Descriptive Statistics
Hsa	HsaP	ESF	1.43101				Factor	Group	Sample size	Mean	Variance	Standard Deviation
Hsa	BtaP	ESF	0.701134				species of cell	Bta	26	0.53492	0.42096	0.64882
Hsa	BtaP	ESF	0.900263				species of cell	Hsa	26	1.22619	0.28917	0.53775
Hsa	BtaP	ESF	0.79227				promoter	BtaP	26	0.47873	0.32647	0.57138
Hsa	BtaP	ESF	0.967723				promoter	HsaP	26	1.28238	0.2963	0.54433
Hsa	BtaP	ESF	0.780778				cell type	ESF	32	1.03122	0.33579	0.57948
Hsa	BtaP	ESF	0.621456				cell type	SFC	20	0.6395	0.61407	0.78363
Hsa	BtaP	ESF	0.850299				species of cell x promoter x cell type	Bta x BtaP x ESF	8	0.50437	0.36285	0.60237
Hsa	BtaP	ESF	0.709287				species of cell x promoter x cell type	Bta x BtaP x SFC	5	-0.296	0.18833	0.43397
Bta	HsaP	ESF	1.38728				species of cell x promoter x cell type	Bta x HsaP x ESF	8	1.10788	0.11206	0.33475
Bta	HsaP	ESF	0.854867				species of cell x promoter x cell type	Bta x HsaP x SFC	5	0.498	0.08842	0.29736
Bta	HsaP	ESF	1.26059				species of cell x promoter x cell type	Hsa x BtaP x ESF	8	0.79025	0.01293	0.11371
Bta	HsaP	ESF	0.526508				species of cell x promoter x cell type	Hsa x BtaP x SFC	5	0.714	0.17963	0.42383
Bta	HsaP	ESF	1.41689				species of cell x promoter x cell type	Hsa x HsaP x ESF	8	1.72238	0.063	0.251
Bta	HsaP	ESF	1.34422				species of cell x promoter x cell type	Hsa x HsaP x SFC	5	1.642	0.07827	0.27977
Bta	HsaP	ESF	0.791055				Total		52	0.88056	0.46991	0.6855
Bta	HsaP	ESF	1.28087
Bta	BtaP	ESF	0.412024				ANOVA
Bta	BtaP	ESF	0.383697				Source of Variation	SS	d.f.	MS	F	p-level	F crit	Omega Sqr.
Bta	BtaP	ESF	0.688858				Factor #1 (species of cell)	6.21209	1	6.21209	45.597	2.63776e-08	4.06171	0.25209
Bta	BtaP	ESF	1.31836				Factor #2 (promoter)	8.39617	1	8.39617	61.6282	6.62274e-10	4.06171	0.34271
Bta	BtaP	ESF	-0.336624				Factor #3 (cell type)	1.88854	1	1.88854	13.8619	0.00056	4.06171	0.0727
Bta	BtaP	ESF	1.38105				Factor #1 + #2 (species of cell x promoter)	0.2093	1	0.2093	1.53624	0.22175	4.06171	0.00303
Bta	BtaP	ESF	0.156399				Factor #1 + #3 (species of cell x cell type)	1.2089	1	1.2089	8.8734	0.00469	4.06171	0.04451
Bta	BtaP	ESF	0.0319122				Factor #2 + #3 (promoter x cell type)	0.02672	1	0.02672	0.19612	0.66004	4.06171	0
Hsa	HsaP	SFC	1.30828				Factor #1 + #2 + #3 (species of cell x promoter x cell type)	0.02914	1	0.02914	0.21387	0.64603	0.21387	0
Hsa	HsaP	SFC	1.82284				Within Groups	5.99452	44	0.13624
Hsa	HsaP	SFC	1.66609				Total	23.9654	51	0.46991
Hsa	HsaP	SFC	1.41988				Omega squared for combined effect	0.70606
Hsa	HsaP	SFC	1.99407
Hsa	BtaP	SFC	0.750988
Hsa	BtaP	SFC	1.1831
Hsa	BtaP	SFC	1.02428
Hsa	BtaP	SFC	0.108619
Hsa	BtaP	SFC	0.512118
Bta	HsaP	SFC	0.538441
Bta	HsaP	SFC	0.757958
Bta	HsaP	SFC	0.76206
Bta	HsaP	SFC	0.0515926
Bta	HsaP	SFC	0.377378
Bta	BtaP	SFC	-0.29144
Bta	BtaP	SFC	0.130579
Bta	BtaP	SFC	0.0159667
Bta	BtaP	SFC	-0.357462
Bta	BtaP	SFC	-0.978927

## Sheet: Proetin abundance in Skin FB
Cow_CD44
PG.ProteinAccessions	PG.Genes	PG.ProteinDescriptions	CowBSF_A	CowBSF_B	CowBSF_C
Q29423	CD44	CD44 antigen	1878465	1.65801e+06	2.14313e+06
						Ratio: CD44/Total
		Cow_Total proteins	2855572495	2941155822	2709710050	0.00065782	0.00056373	0.00079091
		Total_overlap genes	2494236955	2570344656	2336146863	0.00075312	0.00064505	0.00091738
Human_CD44
PG.ProteinAccessions	PG.Genes	PG.ProteinDescriptions	HsSF_A	HsSF_B	HsSF_C	HsSF_D	HsSF_E	HsSF_F
P16070	CD44	CD44 antigen	3.4147e+06	3.40356e+06	3.35694e+06	2836775	3073833	3437515
									Ratio: CD44/total
		Human_Total proteins	2677380127	2760299959	2784251263	2840145774	2675760433	2750811165	0.00127539	0.00123304	0.00120569	0.00099881	0.00114877
		Total_overlap genes	2089928965	2144979175	2185250046	2183099881	2092972434	2149420909	0.00163389	0.00158676	0.00153618	0.00129943	0.00146864

## Sheet: Preliminary TF BS counts
ensembl_gene_id	Species	Ddit3..Cebpa	NFIL3	Mecom	FOXF2	FOXD1	Gfi1	Foxq1	Foxd3	IRF2	MZF1.var.2.	MAX..MYC	Nkx2.5	PPARG	Pax2	Pax6	PBX1	RORA	RORA.var.2.	RREB1	RXRA..VDR	SOX9	Sox17	SPIB	SRY	TAL1..TCF3	Hand1..Tcf3	REL	RELA	TBP	HLTF	Spz1	NR1H2..RXRA	Znf423	NFIC..TLX1	Nobox	Lhx3	CTCF	Pou5f1..Sox2	EWSR1.FLI1	Gabpa	REST	RUNX1	Foxa2	Pparg..Rxra	NFATC2	INSM1	HOXA5	RARA..RXRA
ENSG00000026508	Human	1	2	1	3	2	1	3	4	3	3	0	0	2	0	1	3	2	0	9	2	0	0	3	2	0	3	3	2	2	0	1	0	3	1	1	4	1	3	15	0	1	6	1	4	1	5	1	1
ENSOCUG00000000715	Rabbit	0	0	1	1	1	2	2	8	2	3	1	1	3	0	2	3	0	0	5	1	1	1	0	1	2	0	0	3	2	1	5	2	1	2	1	3	7	2	19	1	6	0	1	9	2	3	0	1
ENSCPOG00000007792	GuineaPig	1	2	1	1	0	2	3	1	2	2	2	1	0	0	1	2	0	0	9	1	3	1	1	0	0	1	4	3	4	1	0	1	1	1	0	3	4	0	10	1	5	0	3	3	3	1	1	1
ENSRNOG00000006094	Rat	1	0	1	4	2	3	3	3	5	3	1	0	1	0	2	1	1	1	15	1	0	1	3	2	0	1	5	4	4	1	1	1	6	4	0	5	2	3	8	0	4	4	2	5	1	3	1	3
ENSECAG00000010267	Horse	0	0	0	0	0	3	0	2	0	4	1	0	2	1	1	4	1	1	9	1	1	0	1	0	3	4	4	6	1	0	0	3	1	1	1	2	2	1	25	0	3	4	0	4	0	8	0	3
ENSOARG00000018809	Sheep	1	0	1	0	0	3	0	1	3	1	1	1	2	1	0	1	1	3	4	0	0	1	1	0	1	0	5	7	0	0	1	1	3	5	1	3	1	1	5	3	3	4	0	1	1	5	1	0
ENSBTAG00000011578	Cow	0	0	5	2	1	2	2	2	1	9	0	0	2	0	0	4	0	0	13	1	0	0	1	1	1	1	2	4	1	0	1	0	5	4	1	0	4	3	8	1	4	2	1	3	1	2	0	5
ensembl_gene_id	Species	CEBPB
ENSG00000026508	Human	3
ENSOCUG00000000715	Rabbit	0
ENSCPOG00000007792	GuineaPig	1
ENSRNOG00000006094	Rat	0
ENSECAG00000010267	Horse	0
ENSOARG00000018809	Sheep	0
ENSBTAG00000011578	Cow	0
[truncated: 524 more columns]

## Sheet: 23 species CEBPB BS count
Common name	BS_freq	count_A	count_C	count_G	count_T	N_bases	GC_content	Taxon
Gorilla	9	1621	1319	1400	1660	0	45.3167	ape
Gibbon	7	1614	1298	1389	1699	0	44.7833	ape
Human	7	1616	1327	1390	1667	0	45.2833	ape
Bonobo	6	1620	1330	1388	1662	0	45.3	ape
Chimpanzee	6	1630	1284	1397	1689	0	44.6833	ape
Orangutan	5	1565	1360	1423	1652	0	46.3833	ape
Cow	4	1518	1403	1561	1518	0	49.4	artiod
Pig	2	1475	1412	1601	1512	0	50.2167	artiod
Sheep	1	1489	1432	1431	1648	0	47.7167	artiod
Cat	3	1392	1557	1563	1488	0	52	carnivor
Horse	1	1407	1496	1644	1453	0	52.3333	horse
Opossum	4	1744	1217	1218	1821	0	40.5833	marsupial
Capuchin	8	1630	1306	1365	1699	0	44.5167	NWM
Ma's night monkey	5	1538	1379	1506	1576	0	48.0913	NWM
White-tufted ear marmoset	4	1533	1371	1509	1587	0	48	NWM
Crab-eating macaque	8	1658	1278	1344	1720	0	43.7	OWM
Monkey	7	1603	1348	1400	1649	0	45.8	OWM
Olive baboon	7	1568	1367	1440	1625	0	46.7833	OWM
Vervet_AGM	5	1596	1347	1419	1638	0	46.1	OWM
Guinea Pig	3	1658	1298	1367	1677	0	44.4167	rodent
Rat	3	1607	1323	1394	1676	0	45.2833	rodent
Rabbit	2	1490	1455	1581	1474	0	50.6	rodent
Tarsier	2	1115	1560	1787	1132	406	59.832	tarsier
